# Supplementary material for: Using simulation studies to evaluate statistical methods
Source: Stat Med. 2019 Jan 16;38(11):2074–102. doi: 10.1002/sim.8086 (PMC6492164; doi:10.1002/sim.8086)
Supplement: Supplementary file 1 — SIM_8086‐Supp‐0001‐corrstates.do_updated [file SIM-38-2074-s001.do_updated]

version 15

set seed 1

* Produce states to input
* note substrings required because post *still* doesn't allow strL
tempname stst
postfile `stst' str2000 s1 str2000 s2 str1100 s3 using startstates.dta, replace
forval i = 1/4 {
	post `stst' (substr(c(rngstate),1,2000)) (substr(c(rngstate),2001,2000)) (substr(c(rngstate),4001,.))
	di runiform()
}
postclose `stst'

* Use states to generate data
use startstates, clear
compress
forval i = 1/4 {
	local statei = s1[`i'] + s2[`i'] + s3[`i']
//	di "`statei'"
	set rngstate `statei'
	qui gen float x`i' = runiform()
}
list x*
di as text "Notice: x1[4] = x2[3] = x3[2] = x4[1]" _n "This is a problem"
